# Supplementary material for: Can Urine Metabolomics Be Helpful in Differentiating Neuropathic and Nociceptive Pain? A Proof-of-Concept Study
Source: PLoS One. 2016 Mar 2;11(3):e0150476. doi: 10.1371/journal.pone.0150476 (PMC4775074; doi:10.1371/journal.pone.0150476)
Supplement: S3 Table — 1H NMR binned spectral data. NP, neuropathic; NC, nociceptive; C, all controls; C-NP, controls matched with NP; C-NC, controls matched with NC. (XLSX) [file pone.0150476.s005.xlsx]

## Sheet: Foglio1
	Class	0.54	0.58	0.62	0.66	0.7	0.74	0.78	0.82	0.86	0.9	0.94	0.98	1.02	1.06	1.1	1.14	1.18	1.22	1.26	1.3	1.34	1.38	1.42	1.46	1.5	1.54	1.58	1.62	1.66	1.7	1.74	1.78	1.82	1.86	1.9	1.94	1.98	2.02	2.06	2.1	2.14	2.18	2.22	2.26	2.3	2.34	2.38	2.42
SAMPLE 1	NP	0.00116125	-0.000958214	-0.00223828	0.00090797	0.0104243	0.0189438	0.0402125	0.0579104	0.176122	0.392522	0.376836	0.266296	0.175494	0.23285	0.30024	0.351524	0.521151	0.819358	0.921005	0.508187	0.681394	0.473998	0.370108	0.390832	0.506276	0.36541	0.359905	0.388213	0.464428	0.44892	0.440787	0.449578	0.530721	0.486574	0.568165	0.827646	0.591925	0.650305	1.49531	0.78965	0.768841	0.797149	0.534871	0.708795	0.778974	0.919319	0.423875	0.555027
SAMPLE 2	NP	-0.00270147	0.0016291	0.00380682	0.00625819	0.0148238	0.0430949	0.0598956	0.0720271	0.188862	0.413322	0.359156	0.26893	0.156967	0.261214	0.303397	0.77395	0.624688	0.691482	0.836678	0.576933	1.02792	0.550197	0.417124	0.451488	0.904505	0.391363	0.353804	0.432941	0.514771	0.473632	0.584766	0.463413	0.483329	0.453579	0.694767	0.902647	0.680309	0.701016	1.43891	0.755647	1.0278	0.850069	0.524797	0.61048	0.544097	0.573689	0.488944	0.574335
SAMPLE 3	NP	0.0045299	0.00555918	0.00670647	0.0136349	0.0211269	0.0459107	0.0749686	0.080182	0.449943	2.66675	0.588266	0.283006	0.963829	0.388372	0.289002	0.343623	0.632098	0.689669	0.998897	1.35028	1.09624	0.456761	0.394613	0.447306	0.734241	0.672646	0.603192	0.6561	0.554652	0.952254	0.519559	0.384699	0.42243	0.423688	0.46091	0.646187	0.529536	0.516764	0.943215	0.6976	0.656405	0.811615	0.644804	0.708251	0.885642	0.850399	0.461742	0.427566
SAMPLE 4	NP	-0.000846593	-0.000301179	0.00358641	0.0100249	0.0160759	0.0226719	0.0387281	0.059068	0.143821	0.50411	0.342709	0.267369	0.188154	0.247131	0.307787	0.411735	0.481557	0.599695	0.708878	0.611966	0.868366	0.433117	0.353886	0.433289	0.742997	0.397806	0.413592	0.476258	0.619435	0.530914	0.497177	0.503281	0.538742	0.600326	0.622733	0.857349	0.651507	0.583016	1.2178	0.85717	0.912741	1.06731	0.750048	0.76937	0.993325	0.776757	0.508694	0.55204
SAMPLE 5	NP	0.00772943	0.0100967	-0.00322926	0.00535722	0.0167123	0.0276518	0.0488415	0.0609682	0.151784	0.331319	0.334021	0.24626	0.148568	0.277521	0.342001	0.325744	0.636991	0.975345	0.827933	0.509793	0.841849	0.451649	0.335847	0.37541	0.794007	0.317473	0.321095	0.367379	0.465235	0.42102	0.410691	0.484007	0.536992	0.477634	0.511167	0.674353	0.585336	0.741474	1.46428	0.674866	0.832871	0.727168	0.536021	0.501028	0.475207	0.534395	0.577576	0.628093
SAMPLE 6	NP	0.00146838	-0.000542828	-0.000170777	0.00425634	0.00903147	0.0199599	0.0248037	0.0355332	0.149867	0.317821	0.274176	0.216565	0.126556	0.180589	0.295171	0.472902	0.472363	0.603916	0.714309	0.46201	1.03327	0.368502	0.407012	0.61922	0.99077	0.529663	0.353181	0.329651	0.37944	0.422974	0.925508	0.524445	0.410402	0.426784	0.843561	0.958224	0.44837	0.496206	0.906557	0.542675	0.87266	0.609863	0.441813	0.557147	0.48931	0.608456	0.447008	0.517833
SAMPLE 7	NP	0.00522205	0.0171286	0.00990422	0.0223051	0.0266921	0.0501125	0.0693339	0.0698215	0.134392	0.362824	0.367103	0.314825	0.224429	0.236422	0.240174	0.286509	0.341071	0.607494	0.693418	0.565318	0.545696	0.573376	0.368316	0.449484	0.611277	0.445691	0.409934	0.403781	0.468506	0.502527	0.542337	0.499414	0.485167	0.469142	0.561892	1.21758	0.73505	0.595656	1.19778	1.09371	1.13158	0.93321	0.740156	0.698888	1.98032	0.647651	1.59857	0.43968
SAMPLE 8	NP	-0.00744434	-0.00141425	-0.0104929	-0.00116402	-0.00066868	0.0144913	0.139594	0.0675472	0.121994	1.84029	1.28257	0.316488	0.208603	0.202186	0.301572	0.22851	0.300798	0.784318	1.44379	0.646657	0.68597	0.56708	0.367995	0.376446	0.672225	0.369362	0.388424	0.387941	0.700998	0.757319	0.500881	0.455152	0.502001	0.528955	0.479277	0.686835	0.51701	0.585886	1.14605	0.932672	0.707203	1.13138	0.668955	0.685324	0.890256	0.757474	0.620399	0.540427
SAMPLE 9	NP	-0.0148497	-0.00187382	-0.0210295	-0.00164054	-0.00472298	0.0205333	0.0375206	0.0441608	0.0986631	0.700275	0.565087	0.312243	0.159058	0.165012	0.246396	0.287149	0.480059	0.932446	0.876423	0.616527	0.654307	0.572569	0.325147	0.366821	0.732285	0.318634	0.312095	0.299727	0.44284	0.600745	0.485297	0.469454	0.474436	0.441487	0.455695	1.0218	0.589487	0.586284	1.15903	0.997151	0.995722	0.867026	0.575868	0.824443	1.44379	0.634437	1.39006	0.414342
SAMPLE 10	NP	-0.00185956	2.09099e-05	-0.000406684	0.0022041	0.00477363	0.00906061	0.0251376	0.0366152	0.0811058	1.11964	0.720332	0.189461	0.106437	0.118624	0.146664	0.172433	0.378753	0.55534	0.883121	0.435366	0.390629	0.516668	0.25211	0.277931	0.464659	0.273816	0.269369	0.315279	0.567807	0.645681	0.406378	0.416768	0.4353	0.462431	0.467187	0.685431	0.532004	0.442653	0.716431	0.737756	0.544656	0.753915	0.571835	0.597349	0.993777	0.593345	0.70511	0.341903
SAMPLE 11	NP	-0.0017494	0.00542209	-0.00155433	0.000757004	0.00275103	0.0117128	0.0162586	0.0275017	0.0887291	0.277916	0.299332	0.168775	0.105593	0.109288	0.220832	0.286901	0.487746	0.479118	0.671338	0.563714	0.626021	0.518518	0.418339	0.431096	0.580694	0.597525	0.497764	0.324067	0.401169	0.517201	0.474416	0.413524	0.436918	0.417524	0.404901	0.631276	0.449086	0.498715	0.760519	0.733955	0.55088	0.518326	0.516029	0.516567	0.750302	0.397179	0.578754	0.414059
SAMPLE 12	NP	0.0015346	0.0113452	0.00390837	0.00958334	0.0163794	0.0252599	0.0461126	0.0573934	0.0994222	0.347108	0.346975	0.278862	0.175653	0.180437	0.231095	0.290893	0.42137	0.547555	0.678593	0.645137	0.583671	0.607749	0.375009	0.434674	0.620423	0.425541	0.461884	0.434638	0.480655	0.499733	0.481419	0.498965	0.483865	0.548501	0.494407	0.821301	0.620625	0.565122	0.972086	0.997212	0.800136	0.803925	0.669484	0.571786	1.08716	0.556738	0.834407	0.621666
SAMPLE 13	NP	0.0115815	0.019525	0.0205723	0.0294776	0.0407066	0.0623116	0.106053	0.0960956	0.307895	1.02155	0.754636	0.263605	0.185922	0.211963	0.536213	0.602162	0.576402	0.960725	1.56137	1.15142	1.10965	0.47563	0.570063	0.339894	0.382343	0.340806	0.402908	0.393715	0.595184	0.782014	0.554629	0.540266	0.560585	0.615947	0.539146	0.7878	0.710289	0.664189	1.07576	0.954583	0.648949	0.671723	0.50911	0.660401	0.886879	0.643368	0.510396	0.429839
SAMPLE 14	NP	-0.00269198	0.00217083	-0.00260535	0.00330716	0.00617655	0.0147365	0.0419694	0.050041	0.087411	0.766729	0.589328	0.572085	0.182612	0.125498	0.169498	0.258173	0.294082	0.526838	0.702008	0.376576	0.377006	0.385625	0.273254	0.320161	0.370043	0.269584	0.291306	0.322863	0.50803	0.644263	0.410015	0.39409	0.416307	0.460383	0.416488	0.812955	0.587014	0.530549	0.912671	0.932831	0.738821	0.637202	0.565467	0.733141	1.34632	0.627822	1.12658	0.446597
SAMPLE 15	NP	0.00182819	0.00282324	0.00448074	0.00636046	0.0123716	0.0224621	0.065838	0.0514397	0.116495	1.17908	0.705007	0.281112	0.167854	0.145853	0.173773	0.204051	0.248747	0.589376	0.926895	0.62141	0.66191	0.670527	0.359928	0.37842	0.839032	0.465307	0.391447	0.398058	0.568741	0.600345	0.51413	0.513666	0.438851	0.510527	0.532801	0.802565	0.563958	0.4978	0.76674	0.867807	0.89156	1.26344	0.774104	0.579546	1.1289	0.713887	0.835196	0.43152
SAMPLE 16	NP	0.00641837	0.0153215	0.010675	0.0140528	0.0164906	0.0310609	0.0652946	0.0646455	0.126665	1.61532	0.976345	0.199483	0.141794	0.166089	0.189301	0.237479	0.46408	0.744197	1.11705	0.496618	0.496941	0.397779	0.277265	0.30386	0.368299	0.270364	0.333909	0.338325	0.557953	0.587472	0.361768	0.392062	0.413519	0.444206	0.376308	0.597538	0.448278	0.495431	0.954847	0.745113	0.562834	0.831271	0.623902	0.723207	0.955371	0.757721	0.748479	0.401209
SAMPLE 17	NP	0.002308	0.00738872	0.00942761	0.0101715	0.0114889	0.0193421	0.0346702	0.0455526	0.091082	0.293373	0.297492	0.263516	0.176955	0.14988	0.210665	0.19516	0.317561	0.679573	0.549206	0.538689	0.736296	0.716426	0.314931	0.366727	0.919385	0.490552	0.37685	0.33335	0.3694	0.407102	0.491443	0.477637	0.387005	0.430349	0.532271	0.771101	0.523291	0.543777	0.87052	0.887876	0.673065	1.24492	1.04369	0.413836	0.642255	0.410869	0.564175	0.488782
SAMPLE 18	NP	0.00365561	0.00763413	0.0113067	0.013802	0.016155	0.0293183	0.0869239	0.0757091	0.144693	3.23148	1.73606	0.277341	0.165506	0.149036	0.169749	0.22008	0.314415	0.967619	1.75295	0.687476	0.456375	0.44109	0.31371	0.308715	0.477604	0.266274	0.286673	0.343525	0.761795	0.719033	0.416124	0.439422	0.408361	0.471338	0.44019	0.754597	0.576743	0.595881	1.08982	1.00598	0.800411	1.33076	0.69684	0.880766	1.46073	1.13953	0.626221	0.717498
SAMPLE 19	NP	-0.00171184	0.010353	0.00219196	0.0123187	0.385014	0.373834	0.0562632	0.0468995	0.103984	1.68944	1.03154	0.25931	0.157824	0.16295	0.667882	0.516518	0.465745	0.683343	1.20531	0.446211	0.518159	0.54402	0.33097	0.326112	0.623581	0.323485	0.347909	0.429857	0.686622	0.594923	0.3982	0.396961	0.440612	0.550511	0.576563	0.664857	0.509861	0.571194	0.991065	0.887625	0.677364	1.05921	0.849831	0.67995	0.87688	0.753819	0.570119	0.598707
SAMPLE 20	NP	0.0227088	0.0295982	0.0280296	0.040241	0.0439868	0.086319	0.254723	0.0947551	0.133512	1.09713	0.724366	0.239225	0.174673	0.161726	0.208756	0.31069	0.463826	0.638462	1.14115	0.466828	0.500589	0.494739	0.280643	0.297331	0.450618	0.328464	0.345885	0.403701	0.607799	0.614787	0.428007	0.409073	0.419315	0.49916	0.489061	0.84344	0.652713	0.503685	0.911755	1.03185	0.825919	0.701931	0.57809	0.881993	1.6688	0.725394	0.711648	0.439135
SAMPLE 21	NP	-0.00346157	0.00434903	-0.00340469	0.00469605	0.00470568	0.0159418	0.0985159	0.053427	0.0948882	0.674637	0.550071	0.223231	0.151162	0.171959	0.187748	0.235055	0.309492	0.655558	1.18134	0.577671	0.504686	0.391619	0.47095	0.28451	0.386804	0.254266	0.286309	0.320432	0.479896	0.504243	0.407949	0.425372	0.550817	0.606326	0.473029	0.844693	0.638088	0.590474	0.979647	0.918696	0.813747	0.747515	0.597317	0.756796	1.2657	0.571803	1.08757	0.441481
SAMPLE 22	NP	-0.00231072	0.000741246	-0.00130832	0.00386946	0.0059592	0.0223113	0.167166	0.0547851	0.0845025	1.05506	0.723503	0.219981	0.121692	0.127658	0.228153	0.356245	0.321082	0.688744	0.804119	0.327533	0.431994	0.49457	0.329258	0.267983	0.484305	0.354089	0.265962	0.276524	0.440567	0.473758	0.354209	0.32076	0.333109	0.353486	0.374939	0.758174	0.496393	0.474993	0.795746	0.796585	0.694427	0.630736	0.498762	0.783157	1.32615	0.628626	0.940536	0.404153
SAMPLE 23	NP	0.00562907	0.00822537	0.00402309	0.00618387	0.0185017	0.0212042	0.0509783	0.0495181	0.0816922	0.603528	0.500369	0.246426	0.14761	0.13436	0.212745	0.210266	0.250279	0.466872	0.842718	0.508454	0.409402	0.504665	0.312593	0.362216	0.565906	0.385299	0.344333	0.432398	0.686834	0.786712	0.593081	0.551451	0.587029	0.65909	0.642962	0.749989	0.648219	0.576138	1.11704	1.0974	0.641519	0.694963	0.659312	0.596909	0.943123	0.685307	0.814138	0.600737
SAMPLE 24	NP	-0.000217476	0.0065012	0.00228374	0.0109572	0.0179495	0.0269711	0.05648	0.0553643	0.205373	0.42797	0.524804	0.290098	0.19167	0.177539	0.250169	0.296542	0.503685	0.792531	1.20574	0.70327	0.664702	0.681813	0.309612	0.332897	0.607091	0.344384	0.342166	0.349302	0.417578	0.427191	0.428847	0.434795	0.430898	0.459342	0.452366	0.80868	0.488584	0.575073	0.93574	0.864593	0.737847	0.748115	0.589129	0.537127	0.865232	0.436571	0.58525	0.468357
SAMPLE 25	NP	-0.000989549	0.0090056	-0.000420294	0.0102344	0.0101708	0.0457256	0.0551753	0.0505717	0.104715	0.410768	0.326942	0.260457	0.184381	0.338697	0.582207	0.268948	0.321935	1.21718	0.721292	0.471095	0.553127	0.514737	0.965745	0.408238	0.59636	0.625389	0.358332	0.318755	0.395387	0.404141	0.378183	0.401237	0.446381	0.450731	0.462552	0.883172	0.566746	0.622345	1.11142	0.956417	0.756262	0.719053	0.518297	0.647758	0.955054	0.487703	0.83205	0.507566
SAMPLE 26	NC	-0.000891308	0.00950927	0.00439991	0.0318515	1.21681	0.33513	0.0448281	0.0428517	0.110366	0.269871	0.241345	0.19664	0.108569	0.273019	1.73355	0.434607	0.331953	0.452007	0.451251	0.337415	0.944734	0.333793	0.246888	0.292528	0.731243	0.305788	0.302529	1.39786	0.582122	0.307012	0.385355	0.349882	0.351461	0.575925	0.665606	0.565721	0.365496	0.439176	0.880158	0.547547	0.629997	0.696357	0.584872	0.420751	0.405673	0.408178	0.385585	0.783066
SAMPLE 27	NC	-0.00220974	-0.00433646	-0.00462364	0.00015595	0.0115382	0.0653605	0.111255	0.0893178	0.187081	2.50551	0.491844	0.270321	0.188323	0.245417	0.772879	1.29856	0.441595	1.15192	0.854083	0.511178	0.677085	1.85351	0.488891	0.332694	0.467144	0.32473	0.359384	0.42584	0.708168	0.54485	0.470875	0.45036	0.47653	0.449472	0.54298	0.644537	0.579682	0.565794	1.38924	0.758011	0.810482	1.07225	0.676063	0.781357	1.09191	0.816985	0.40741	0.556507
SAMPLE 28	NC	-0.0024	-0.00200995	0.00249437	0.0114971	0.0147528	0.0695879	0.305568	0.0620674	0.196245	1.24452	0.342265	0.212797	0.146116	0.213221	0.24461	0.285967	0.72846	0.94423	0.750762	0.580348	0.945721	0.566946	0.34834	0.392773	0.425737	0.377733	0.405507	0.437777	0.675986	0.521298	0.482815	0.487051	0.601463	0.442574	0.521445	0.752684	0.718614	0.730812	1.23255	0.757074	0.774077	0.969467	0.730911	1.08241	1.16149	1.0514	0.504393	0.629862
SAMPLE 29	NC	0.0065818	0.0014637	0.00575832	0.0085317	0.0125465	0.039058	0.0732799	0.0676212	0.1216	0.352302	0.381091	0.261738	0.191062	0.287142	0.377258	0.514604	0.960756	0.84784	0.886849	0.801634	0.773343	0.582978	0.39753	0.472783	0.590406	0.3718	0.54917	0.486565	0.613836	1.01737	0.716774	0.717408	0.689922	0.611015	0.663161	0.981464	0.941378	0.897133	1.26299	1.05476	0.973324	0.833348	0.797938	0.813379	1.16121	0.601353	1.09957	0.506703
SAMPLE 30	NC	-0.00135762	0.00865555	0.000932266	0.0097651	0.0132819	0.0314033	0.107197	0.0868639	0.149996	0.421589	0.454466	0.311001	0.215895	0.233609	0.287644	0.333411	0.505755	0.591565	0.679949	0.585714	0.577848	0.555044	0.396864	0.42173	0.508351	0.377015	0.452143	0.468062	0.604747	0.715785	0.544427	0.57903	0.671878	0.740988	0.627982	0.785442	0.713771	0.745912	1.25614	1.13572	0.669419	0.696055	0.671403	0.57524	0.797721	0.51581	0.632912	0.577522
SAMPLE 31	NC	-0.00558842	0.00589983	-0.00140211	0.0068179	0.00975919	0.0276873	0.101279	0.0831928	0.146446	0.417557	0.453789	0.307891	0.211265	0.226022	0.281755	0.327095	0.501257	0.58599	0.680324	0.58584	0.576536	0.556427	0.394745	0.418095	0.505332	0.374142	0.448011	0.461267	0.602127	0.714586	0.54136	0.575792	0.667292	0.735744	0.624731	0.776128	0.709579	0.739319	1.24497	1.14523	0.668072	0.694028	0.670698	0.562616	0.801118	0.509046	0.627212	0.562258
SAMPLE 32	NC	-0.00757963	0.00190165	-0.00258872	0.00201672	0.00480811	0.0206152	0.0734659	0.0497446	0.108838	0.397221	0.434324	0.292702	0.171608	0.14882	0.180069	0.192629	0.286855	0.520887	0.718905	0.606523	0.593017	0.557448	0.374122	0.338752	0.609661	0.350986	0.400407	0.338759	0.388495	0.441614	0.377404	0.381316	0.412147	0.417127	0.424415	0.965756	0.61661	0.537915	1.00332	1.02263	0.921725	0.64542	0.569323	0.740816	1.43958	0.671428	1.14777	0.4082
SAMPLE 33	NC	0.015916	0.132635	0.051686	0.0244039	0.0295152	0.0382808	0.0606573	0.0585584	0.0957225	0.245965	0.269656	0.209938	0.13963	0.132379	0.160986	0.21491	0.448912	0.515911	0.595349	0.476023	0.425003	0.40687	0.314557	0.860281	0.429736	0.400441	0.309514	0.316564	0.422772	0.414604	0.361712	0.408474	0.456794	0.500516	0.558898	0.57204	0.498307	0.653203	0.961277	0.912847	0.635965	4.83513	2.19755	0.456269	0.56982	0.435875	0.501497	0.451234
SAMPLE 34	NC	-0.00599869	0.00442203	-0.00352871	0.00628859	0.2168	0.229893	0.0482807	0.066067	0.103045	0.293639	0.361228	0.273996	0.187737	0.205766	0.468126	0.390536	0.3467	0.546145	0.705754	0.508334	0.493191	0.428456	0.334718	0.425683	0.478205	0.3251	0.390561	0.452241	0.541062	0.480405	0.366425	0.425921	0.461506	0.499058	0.514158	0.898553	0.748187	0.544942	0.942987	0.986289	0.863574	0.648656	0.663047	0.780811	1.23784	0.562339	0.883114	0.519527
SAMPLE 35	NC	-0.00739239	0.00145977	-0.00645764	-0.00129289	-0.00080229	0.0136686	0.0685113	0.0425031	0.0966849	0.313576	0.333836	0.246657	0.157149	0.155089	0.197976	0.363889	0.589886	0.554483	0.663178	0.584283	0.511129	0.477966	0.35184	0.403897	0.578857	0.30782	0.355002	0.359918	0.495276	0.684065	0.452492	0.568778	0.669869	0.708673	0.559181	0.810763	0.638427	0.703416	1.14559	1.07659	0.714196	0.848802	0.896849	0.549815	0.835533	0.503088	0.712762	0.541916
SAMPLE 36	NC	0.00619962	0.00902906	0.00865769	0.012171	0.0194667	0.0296627	0.0679769	0.0576926	0.104802	0.277858	0.317255	0.209751	0.151938	0.140133	0.178957	0.221567	0.306469	0.473964	0.759873	0.402354	0.354641	0.4474	0.254784	0.315854	0.501367	0.376149	0.539517	0.299334	0.340353	0.352268	0.3578	0.344373	0.333294	0.38413	0.397032	0.658354	0.462041	0.436718	0.766748	0.752128	0.563506	0.503838	0.439585	0.423793	0.786608	0.359536	0.461806	0.404634
SAMPLE 37	NC	-0.00544471	0.00166447	-0.00656645	0.00131142	0.0157373	0.0377381	0.0411042	0.109545	1.68381	0.862634	0.456546	0.289674	0.163339	0.142511	0.174078	0.235302	0.300625	0.627175	1.66481	0.793661	0.544641	0.578193	0.372978	0.430206	0.481953	0.388339	0.532496	0.640144	0.448278	0.453483	0.404126	0.439263	0.497509	0.523865	0.549506	1.13924	0.701702	0.671202	1.5034	1.29678	0.637096	1.09863	1.03081	0.640839	1.14782	0.900079	0.513774	0.456609
SAMPLE 38	C-NP	0.0119435	0.0559667	0.0444442	0.180865	0.101945	0.0901894	0.128736	0.21143	0.191978	0.422678	0.612336	0.39024	0.29819	0.350709	0.418495	0.609919	0.443272	0.781074	0.863774	0.799558	1.08075	0.967166	0.637267	0.668947	0.900942	0.491086	0.495906	0.48728	0.556325	0.529183	0.595255	0.542736	0.515674	0.612234	0.643562	1.54602	0.58528	0.523674	1.01206	0.911659	0.884652	0.916344	0.605136	0.622842	0.978428	0.481725	0.834041	0.543606
SAMPLE 39	C-NC	-0.00574599	0.0102927	-0.00131322	0.00937081	0.0182769	0.0352277	0.0444643	0.0488331	0.114821	0.36763	0.380423	0.276329	0.16795	0.164593	0.254494	0.289078	0.309679	0.625928	0.684925	0.654969	0.580103	0.584027	0.323514	0.362471	0.553583	0.35489	0.417158	0.359313	0.436017	0.452476	0.431109	0.433628	0.461081	0.476313	0.529749	1.14081	0.741168	0.629654	1.22276	1.30222	1.08882	0.874703	0.646029	0.84439	1.71279	0.587828	0.962049	0.488777
SAMPLE 40	C	-0.00433985	0.0213737	0.011166	0.063728	0.0352619	0.0582037	0.0665801	0.0803841	0.130376	0.409324	0.4834	0.35255	0.22953	0.215369	0.253483	0.277251	0.314656	0.543566	0.690002	0.789638	0.624487	0.597417	0.397362	0.481347	0.635383	0.385212	0.417486	0.368823	0.446644	0.433617	0.450542	0.420052	0.467513	0.530217	0.553865	0.896866	0.516547	0.543877	1.2054	1.04626	0.942933	1.39946	0.707847	0.607712	0.961098	0.514725	0.763249	0.55485
SAMPLE 41	C-NP	0.00116301	0.00958592	0.00868875	0.0497962	0.0212788	0.0274008	0.0464933	0.0660467	0.137281	0.487385	0.660366	0.485691	0.206283	0.190012	0.292678	0.262712	0.304172	0.625602	0.867675	0.671174	0.677487	0.741455	0.652749	0.534848	0.579387	0.323324	0.38481	0.379088	0.491911	0.569025	0.481697	0.431612	0.458805	0.47406	0.52176	0.786063	0.582573	0.750882	1.47784	1.06954	0.756388	0.775268	0.607967	0.538251	0.763893	0.615611	0.649091	0.934856
SAMPLE 42	C-NP	-0.00571363	0.00982369	0.000147408	0.00662947	0.0121307	0.0246344	0.0820788	0.0752413	0.118449	0.343152	0.351448	0.245631	0.169351	0.19063	0.219495	0.286233	0.302648	0.51275	0.533394	0.593672	0.568447	0.526496	0.298543	0.29858	0.423105	0.300543	0.451036	0.436197	0.418315	0.452386	0.383343	0.429663	0.435736	0.450593	0.439001	0.658744	0.463755	0.613964	1.07939	0.866242	0.638473	1.01834	1.02593	0.557124	0.755846	0.609133	0.643504	0.483081
SAMPLE 43	C	-0.0149066	0.00676395	-0.00852843	-0.00633016	0.00615041	0.0237991	0.0967556	0.0619086	0.135989	0.396885	0.433225	0.369163	0.258667	0.250615	0.280104	0.294921	0.338089	0.77624	0.836389	0.651597	0.587375	0.564732	0.392825	0.439072	0.668929	0.406726	0.419809	0.464934	1.04657	0.690505	0.546393	0.577788	0.597221	0.561931	0.682594	1.00217	0.617581	0.721236	1.27353	1.223	0.793045	0.974118	0.703797	0.628236	0.746844	0.515789	0.527268	0.527767
SAMPLE 44	C	-0.00296238	0.023576	0.00661007	0.0168838	0.0238297	0.0467086	0.0794486	0.0890043	0.168969	0.399176	0.412884	0.361789	0.254959	0.273333	0.30049	0.333754	0.49544	0.684782	1.09827	0.654455	0.610919	0.686872	0.429403	0.471094	0.665099	0.461601	0.506106	0.552007	0.669261	0.669113	0.555162	0.622709	0.66056	0.695784	0.596931	0.852532	0.74056	0.750843	1.29994	1.14181	0.817156	0.910253	0.646394	0.615484	0.804385	0.558766	0.754717	0.698814
SAMPLE 45	C	-0.00348189	0.0341118	0.0380806	0.0276527	0.0199288	0.0425452	0.0841592	0.107163	0.137198	0.383103	0.458135	0.419656	0.28813	0.28598	0.310765	0.292964	0.310573	0.61784	0.690049	0.676875	0.612227	0.79322	0.433602	0.471465	0.87892	0.455143	0.445607	0.45001	0.486949	0.508972	0.546994	0.521464	0.512411	0.501623	0.534837	0.831577	0.538579	0.563943	1.10984	0.978057	0.742505	0.97896	0.686545	0.495123	0.601073	0.489971	0.493089	0.544054
SAMPLE 46	C-NP	-0.004113	0.0169065	0.00144761	0.0111222	0.0154144	0.049536	0.21006	0.136567	0.245027	0.656223	0.668936	0.419259	0.301683	0.332428	0.320061	0.388802	0.467308	0.747469	0.966866	0.851906	0.864311	0.813779	0.441328	0.48135	0.841858	0.466719	0.500481	0.491415	0.603633	0.624811	0.591762	0.526673	0.512358	0.488721	0.514994	0.842018	0.54029	0.615293	1.21186	1.01528	0.96214	1.19232	0.683146	0.570651	0.743021	0.539799	0.700956	0.567855
SAMPLE 47	C	-0.00310494	0.0224083	0.0214938	0.0572856	0.0282157	0.0424904	0.0754668	0.0875463	0.125363	0.33638	0.41926	0.306411	0.202479	0.196635	0.234064	0.384929	0.398841	0.588444	0.713029	0.640751	0.687544	0.644889	0.410023	0.433448	0.685273	0.377904	0.34214	0.366633	0.440686	0.445088	0.513194	0.466046	0.435374	0.484169	0.581387	0.932026	0.574651	0.56586	1.18026	0.992358	0.816865	0.837879	0.463897	0.493255	0.674483	0.421089	0.593858	0.457807
SAMPLE 48	C	-0.00929657	0.00502639	-0.0095552	0.00183826	0.0245536	0.049706	0.0445338	0.041874	0.122594	0.351803	0.340073	0.323556	0.212666	0.206012	0.285745	0.325773	0.38086	0.577999	0.624183	0.863723	1.02349	0.77252	0.352315	0.405123	0.946575	0.422371	0.49154	0.362679	0.420853	0.407388	0.510717	0.51248	0.443321	0.411105	0.516143	0.825904	0.438871	0.532794	1.0218	0.881887	0.860931	1.08662	0.654575	0.542393	0.61173	0.510249	0.587542	0.407954
SAMPLE 49	C-NP	0.00416342	0.015773	0.0121576	0.0210705	0.032455	0.0491785	0.07611	0.0912605	0.176271	0.452145	0.487871	0.397622	0.24462	0.234804	0.290797	0.350947	0.483222	0.796394	0.90432	0.849343	0.701901	0.694929	0.621521	0.538078	0.660454	0.494692	0.503974	0.489461	0.530365	0.574624	0.563891	0.576773	0.665912	0.728712	0.619094	0.921841	0.668031	0.664758	1.23998	1.25851	0.926555	0.727953	0.668502	0.599573	1.04303	0.680136	0.853948	0.597974
SAMPLE 50	C-NP	-0.0107142	0.00694237	-0.00441674	0.042338	0.0175239	0.0242203	0.0293024	0.0475773	0.0935165	0.312758	0.424284	0.326779	0.193514	0.188994	0.269778	0.505003	0.324462	0.569393	0.642874	0.591698	0.607719	0.628982	0.360662	0.414494	0.685603	0.393479	0.365096	0.353814	0.408294	0.401905	0.496949	0.523372	0.465952	0.47248	0.53819	0.997572	0.557036	0.562467	0.980784	0.932408	0.856429	0.930741	0.681888	0.620982	1.05195	0.533452	0.76682	0.515564
SAMPLE 51	C	-0.00652361	0.00149791	-0.00358247	0.0035075	0.011422	0.0249996	0.0580686	0.0564094	0.126391	0.442564	0.394297	0.294033	0.223862	0.175653	0.197539	0.267668	0.355096	0.739489	0.977897	0.968369	0.869291	0.768612	0.446322	0.463172	0.697112	0.467225	0.55759	0.468782	0.471046	0.519211	0.483398	0.478326	0.521874	0.546526	0.644513	0.73968	0.552453	0.647164	1.22626	1.01976	0.841999	2.51909	1.60984	0.550958	0.639173	0.527739	0.548102	0.508693
SAMPLE 52	C-NP	-0.00459167	-0.00327115	-0.00406771	0.00739291	0.0211867	0.0311738	0.101811	0.0573417	0.124667	0.442028	0.447027	0.286754	0.183503	0.200637	0.36159	0.327502	0.466835	0.612457	0.741633	0.655994	0.878342	0.647074	0.372383	0.409931	0.672017	0.345774	0.389283	0.382898	0.448378	0.494646	0.400398	0.414352	0.429776	0.432004	0.430342	0.697883	0.471908	0.555613	1.05946	0.892317	0.758182	1.1679	1.06597	0.670995	1.01706	0.790258	0.829017	0.447271
SAMPLE 53	C	-0.00764945	-0.0028598	-0.002861	0.0093965	0.0229086	0.048191	0.0350044	0.0500315	0.118645	0.353	0.433035	0.318417	0.197239	0.205102	0.262951	0.256623	0.43258	0.642514	0.769752	0.785191	0.787166	0.584648	0.372609	0.394677	0.720445	0.406553	0.445162	0.381926	0.526372	0.678741	0.48758	0.652198	0.761327	0.50862	0.4951	0.917193	0.59128	0.874637	1.17479	0.996852	0.785762	0.852726	0.767411	0.671089	0.823811	0.557186	0.722646	0.533444
SAMPLE 54	C-NC	-0.00446992	0.00728886	-0.00162771	0.00324278	0.013408	0.0427503	0.0760837	0.0591937	0.111699	0.414978	0.419277	0.275083	0.183074	0.200422	0.23098	0.255173	0.33677	0.571929	0.708982	0.628228	0.599001	0.543155	0.358233	0.527464	0.469517	0.335595	0.434876	0.405211	0.483517	0.477549	0.429628	0.406335	0.434607	0.463544	0.505733	0.982216	0.631073	0.555706	1.1133	1.10329	1.00104	0.834547	0.654085	0.807747	1.44338	0.618298	1.27231	0.535124
SAMPLE 55	C-NC	0.00240557	0.095105	0.055685	0.212644	0.071113	0.0727082	0.122877	0.215939	0.156852	0.414355	0.629599	0.359643	0.250012	0.23179	0.433871	0.637753	0.405125	1.52192	1.34338	0.999207	0.840661	0.777832	0.68221	0.609953	0.730009	0.486923	0.540363	0.524861	0.548041	0.53128	0.505204	0.500545	0.540802	0.64507	0.641102	0.880571	0.613925	0.537616	1.14953	1.1488	0.868869	0.742552	0.750848	0.749568	1.61041	0.717842	1.01496	0.57602
SAMPLE 56	C-NP	-0.002037	0.00714089	-0.000540266	0.00399204	0.0111395	0.0183236	0.0326424	0.0483787	0.0853979	0.279448	0.326015	0.267003	0.198874	0.207186	0.23357	0.256776	0.317877	0.579072	0.611939	0.523784	0.520268	0.519102	0.275597	0.343034	0.631288	0.331726	0.337897	0.329276	0.370133	0.369954	0.430598	0.395309	0.370414	0.370074	0.432032	0.933612	0.515836	0.467183	0.841611	0.830841	0.827357	0.924109	0.764348	0.597345	1.1756	0.548955	0.770107	0.417806
SAMPLE 57	C-NP	-0.00389266	0.0094851	0.00829473	0.0564076	0.020989	0.0386716	0.0525893	0.0881686	0.124971	0.429362	0.594065	0.417331	0.298302	0.303208	0.661332	0.550608	0.441541	0.896648	0.917108	0.714235	1.46876	1.1329	0.477936	0.523823	0.944948	0.476706	0.542191	0.472904	0.56917	0.564817	0.59177	0.562052	0.591812	0.552659	0.618204	1.02445	0.514445	0.718704	1.53385	1.0584	0.907234	1.03386	0.708339	0.617438	0.829105	0.573534	0.778182	0.559172
SAMPLE 58	C-NC	-0.00623621	-0.00108372	-0.00220911	0.00234075	0.012493	0.0222947	0.059618	0.0888556	0.167625	0.429597	0.446762	0.346513	0.215654	0.209891	0.288989	0.273836	0.412998	0.732541	0.841158	0.879257	0.675736	0.656741	0.435163	0.452736	0.568897	0.425174	0.468805	0.432539	0.491707	0.52037	0.489813	0.50237	0.493829	0.578012	0.572239	0.839437	0.652432	0.693867	1.00529	1.06576	0.654909	0.750537	0.79156	0.52285	0.936727	0.534495	0.591715	0.515499
SAMPLE 59	C-NC	0.000239766	0.00808845	0.00206402	0.00248671	0.0141994	0.0308201	0.0418664	0.0552959	0.118984	0.406723	0.418314	0.311835	0.199576	0.200852	0.294576	0.31509	0.443674	0.673396	0.776583	0.790867	0.807921	0.619054	0.386233	0.401952	0.655163	0.386524	0.456967	0.428181	0.476552	0.483108	0.509174	0.468177	0.474888	0.462993	0.547499	0.860342	0.548628	0.628276	1.13599	1.08792	0.872647	0.768807	0.638841	0.710834	0.965729	0.548533	0.691575	0.505139
SAMPLE 60	C-NP	0.00259523	0.0252703	0.00872711	0.0150025	0.026652	0.045534	0.0826519	0.0739453	0.140563	0.387323	0.393735	0.354869	0.235444	0.244074	0.368749	0.401928	0.329715	0.723754	0.955115	0.71946	0.617246	0.660213	0.400898	0.462242	0.864078	0.444704	0.419341	0.411404	0.507315	0.509034	0.577291	0.540251	0.511219	0.511538	0.591872	0.879826	0.565659	0.604573	1.08268	0.976334	0.699266	0.829849	0.607417	0.513913	0.646138	0.492647	0.532777	0.551306
SAMPLE 61	C-NP	-0.000423718	0.0116709	0.00238125	0.00990567	0.0202104	0.0319797	0.0498224	0.063572	0.144565	0.454248	0.407224	0.361247	0.222267	0.249557	0.39482	0.50034	0.661858	0.674521	0.831909	1.00019	0.966176	0.758205	0.489166	0.55994	0.953266	0.597776	0.687713	0.55992	0.657869	0.815016	0.701695	0.732868	0.663515	0.650049	0.701875	0.991676	0.724442	0.775833	1.24935	1.13663	0.883267	1.14052	0.925921	0.680897	0.9126	0.599865	0.639497	0.571018
SAMPLE 62	C-NP	-0.000536069	-0.000893038	-0.000313804	-0.0044922	0.00665532	0.0244385	0.0290534	0.0361486	0.105631	0.346398	0.338607	0.236819	0.146687	0.159489	0.234282	0.251851	0.449693	0.749929	0.727708	0.789526	0.968851	0.566273	0.352343	0.343866	0.567338	0.352405	0.457885	0.371571	0.410778	0.467595	0.400103	0.405404	0.455068	0.430385	0.435089	0.72748	0.528413	0.609162	0.945528	0.839532	0.605668	0.66117	0.643595	0.609417	0.848135	0.48514	0.537534	0.429114
SAMPLE 63	C	0.00614942	0.146482	0.0768614	0.186943	0.0922147	0.0805491	0.117591	0.266416	0.17547	0.375946	0.577155	0.378304	0.249781	0.225075	0.405443	0.552938	0.367456	0.794305	1.09599	0.820679	1.38155	1.18701	0.666968	0.607919	1.42159	0.495612	0.500274	0.507476	0.541276	0.525478	0.512672	0.529074	0.541351	0.628096	0.646482	0.808904	0.546969	0.579016	1.11407	1.0368	0.870318	0.999673	0.696376	0.566759	0.704039	0.445879	0.632136	0.509737
SAMPLE 64	C-NP	-0.00742754	-0.0024791	-0.00768352	-0.0045096	-0.00186065	0.00940054	0.0344013	0.0309308	0.080705	0.330338	0.337862	0.32677	0.186649	0.193533	0.272202	0.24357	0.293914	0.632071	0.677103	0.662541	0.671025	0.589205	0.357856	0.418975	0.790659	0.410475	0.401858	0.363142	0.451098	0.44272	0.460019	0.468611	0.474429	0.495891	0.560884	0.787683	0.532767	0.567683	1.1224	1.11525	0.878855	0.940541	0.575031	0.509694	0.606055	0.422102	0.628059	0.501175
SAMPLE 65	C-NC	-0.00629161	0.00105774	-0.00553298	0.0047752	0.01418	0.0270595	0.0334054	0.0423837	0.103223	0.360936	0.401091	0.290106	0.186827	0.18056	0.248949	0.266393	0.345007	0.615094	0.78988	0.637526	0.723471	0.598655	0.380513	0.440506	0.84486	0.383844	0.418892	0.37826	0.436183	0.441145	0.446589	0.420253	0.49701	0.483186	0.51018	0.905894	0.533258	0.531868	1.03685	0.948445	0.853401	0.785051	0.57091	0.652211	0.933958	0.5442	0.891698	0.471051
SAMPLE 66	C	0.0151775	0.0443619	0.0270937	0.0360618	0.0451931	0.0723356	0.0938274	0.114696	0.197667	0.498377	0.526235	0.422516	0.281667	0.262029	0.328855	0.334489	0.36084	0.710558	0.985466	0.749979	1.63377	1.46478	0.431294	0.467609	0.793456	0.444083	0.433434	0.441914	0.532437	0.540865	0.65178	0.557846	0.552358	0.526498	0.597761	0.966138	0.5704	0.719698	1.43606	1.0948	0.798319	0.864868	0.585974	0.555227	0.692214	0.570192	0.58724	0.577708
SAMPLE 67	C-NP	-0.00694074	-0.00202446	-0.00573264	0.00348701	-7.80377e-05	0.0118325	0.0214945	0.0288197	0.0812095	0.28461	0.325537	0.272744	0.161465	0.162113	0.178819	0.186384	0.248974	0.526573	0.540812	0.522348	0.746795	0.681414	0.348353	0.349804	0.566626	0.331956	0.37156	0.331259	0.374265	0.414524	0.40745	0.389001	0.385597	0.438735	0.480034	0.786004	0.512432	0.537388	1.06509	0.916495	0.697546	0.951116	0.706513	0.470653	0.669185	0.403581	0.416149	0.461505
SAMPLE 68	C	0.00569596	0.0610791	0.0384526	0.166301	0.0569427	0.0740454	0.119135	0.146305	0.143951	0.366384	0.57097	0.364025	0.234257	0.231759	0.380857	0.647972	0.368607	0.750615	0.875464	0.67661	0.843275	0.810583	0.546758	0.535206	0.878441	0.39631	0.405702	0.434136	0.515417	0.483901	0.47245	0.452077	0.504524	0.58414	0.611973	0.856951	0.5327	0.579365	1.23578	0.996746	0.904276	0.83005	0.54009	0.645974	0.999472	0.479473	0.885862	0.506329
SAMPLE 69	C	-0.00180193	0.0103764	0.000514339	0.00979799	0.0195676	0.0316689	0.0561617	0.0687774	0.114008	0.311688	0.350552	0.261808	0.20527	0.228036	0.262138	0.351508	0.323886	0.561877	0.71251	0.583523	0.545	0.524385	0.315616	0.337589	0.473076	0.307154	0.350175	0.357158	0.418578	0.466814	0.400036	0.397557	0.431553	0.441296	0.462607	0.798029	0.561268	0.57428	1.10525	0.954106	0.744546	0.897441	0.803814	0.605904	1.03584	0.532475	0.693233	0.413087
SAMPLE 70	C	0.00437893	0.0307701	0.0151082	0.0565131	0.0389938	0.0538968	0.0476367	0.0936699	0.123866	0.306189	0.352622	0.266919	0.182102	0.179244	0.22194	0.371271	0.612505	0.544153	0.641487	0.581679	0.735182	0.571638	0.392533	0.410606	0.756994	0.35754	0.391175	0.376104	0.414366	0.411722	0.394049	0.402808	0.423445	0.433839	0.449894	0.71001	0.482504	0.518493	1.06796	0.923026	0.821292	0.791437	0.541271	0.548455	0.726188	0.457433	0.626942	0.490894
SAMPLE 71	C-NC	-0.00395098	0.00185689	-0.00470725	0.00182978	0.00678012	0.0178401	0.0333528	0.0368965	0.101942	0.344108	0.396239	0.275958	0.174988	0.166193	0.212426	0.305639	0.376596	0.634731	1.28052	0.769925	0.558852	0.577925	0.383603	0.399758	0.561785	0.385476	0.429344	0.388237	0.432649	0.461593	0.430528	0.423114	0.454892	0.485173	0.500433	0.83718	0.608378	0.579576	1.05986	0.96475	0.766027	1.00735	0.95693	0.608378	1.16842	0.636903	0.858615	0.479229
SAMPLE 72	C	-0.0297635	0.0908599	0.0130835	0.197641	0.0352684	0.0630904	0.0664796	0.209513	0.137762	0.33935	0.623144	0.370059	0.228533	0.209977	0.306105	0.615528	0.386557	0.801949	1.29824	0.981712	0.917902	0.809346	0.707436	0.710726	0.85294	0.510087	0.528555	0.525847	0.582362	0.56954	0.508557	0.515644	0.584046	0.647457	0.726228	0.816371	0.519142	0.566321	1.32248	1.14666	0.79995	0.793461	0.716881	0.585585	0.745449	0.413406	0.654659	0.451801
SAMPLE 73	C	-0.00406664	0.00208314	0.00111296	0.00437992	0.0120558	0.0292593	0.0809958	0.0527563	0.107502	0.384337	0.416769	0.310946	0.207621	0.225987	0.253847	0.389455	0.338116	0.601714	0.717334	0.612805	0.611808	0.581479	0.375518	0.431682	0.655983	0.416112	0.401744	0.382443	0.449292	0.46816	0.523659	0.488505	0.445896	0.489495	0.5602	0.820531	0.557718	0.585826	1.0146	1.00417	0.728884	0.927778	0.820177	0.570665	0.821251	0.488431	0.570554	0.53869
SAMPLE 74	C-NP	0.00689792	0.0199707	0.0129767	0.0248473	0.0316639	0.0504715	0.133788	0.202375	0.141395	0.359517	0.362641	0.288693	0.230585	0.246842	0.576036	0.313804	0.34673	0.662244	0.889115	0.718502	0.634852	0.536934	0.431386	0.478901	0.59657	0.353343	0.366519	0.416742	0.622306	0.549156	0.502719	0.550276	0.750331	0.743342	0.572271	1.10699	1.14657	0.738264	1.3002	0.980551	0.60132	0.882583	0.921198	0.625578	0.71345	0.643315	0.462048	0.537287
SAMPLE 75	C-NP	0.00243987	0.00943497	0.00631985	0.0127044	0.0190936	0.0325013	0.0487522	0.0639399	0.0938678	0.281218	0.3219	0.289654	0.198497	0.218777	0.265015	0.276992	0.300587	0.497593	0.616174	0.572941	0.582837	0.598527	0.321268	0.400132	0.692802	0.401301	0.366423	0.359084	0.406895	0.420048	0.481302	0.458061	0.393643	0.41093	0.513783	0.889944	0.529558	0.506534	0.865753	0.854439	0.81951	1.01862	0.704259	0.501123	0.989189	0.462699	0.56611	0.444414
SAMPLE 76	C-NP	-0.00550004	0.00241128	-0.00318291	0.00786431	0.0129934	0.0263952	0.058923	0.0536551	0.121984	0.37719	0.39806	0.244735	0.169694	0.179893	0.267969	0.330269	0.402709	0.862721	1.17927	0.702053	0.61637	0.590151	0.33979	0.362041	0.530275	0.341838	0.419286	0.382714	0.446451	0.51731	0.516448	0.451536	0.552654	0.644091	0.532819	1.59999	0.530515	0.644622	1.48114	1.10119	0.734324	0.741208	0.605644	0.51916	0.728194	0.516451	0.684377	0.538012
SAMPLE 77	C-NC	-0.00325107	0.0148409	0.0128091	0.0449075	0.0246037	0.0408223	0.0429946	0.0768935	0.124241	0.386709	0.424406	0.336567	0.199867	0.189653	0.244028	0.363374	0.386217	0.672737	0.678519	0.685673	0.809707	0.750102	0.476473	0.498028	0.901094	0.471178	0.503002	0.446207	0.492825	0.534459	0.544045	0.536231	0.537366	0.551914	0.555429	0.782664	0.527489	0.620346	1.31666	1.02429	0.760448	0.922365	0.713374	0.592126	0.718926	0.492018	0.503504	0.555693
SAMPLE 78	C	-0.00739292	0.00201092	-0.00064147	0.0218377	0.0177008	0.0435933	0.028853	0.0540441	0.0985619	0.492895	0.635278	0.363423	0.241104	0.228677	0.292417	0.292254	0.38644	0.579991	0.637053	1.09018	0.610929	0.517921	0.39631	0.472208	0.572696	0.428879	0.548246	0.406595	0.425806	0.430056	0.451532	0.488641	0.50559	0.56221	0.56335	1.01307	0.604125	0.571023	1.06656	1.06407	0.963063	0.78354	0.650742	0.749429	1.17081	0.610409	1.32608	0.697967
SAMPLE 79	C-NP	0.00146127	0.00773839	0.00575259	0.0147762	0.0158908	0.0282509	0.0424908	0.046065	0.0895362	0.287455	0.351114	0.269439	0.166881	0.163261	0.248795	0.24555	0.28124	0.488938	0.610855	0.630859	0.475956	0.510851	0.325446	0.328782	0.492438	0.320221	0.386633	0.374701	0.409532	0.440338	0.405929	0.452566	0.474394	0.496526	0.48837	0.820351	0.624951	0.657313	1.07985	1.07669	0.746343	0.753303	0.669438	0.634828	1.03713	0.51962	0.655125	0.516971
SAMPLE 80	C	-0.00913694	-0.00297128	-0.00716051	-0.000207637	0.0138471	0.024522	0.0312897	0.0312477	0.0992577	0.411665	0.519027	0.402631	0.208648	0.193305	0.26949	0.358459	0.324864	0.569196	0.741202	0.789121	0.670152	0.77155	0.437173	0.532526	0.815893	0.48196	0.443333	0.407705	0.472835	0.525753	0.617349	0.583214	0.536312	0.594241	0.675561	0.992942	0.684935	0.696833	1.46058	1.20945	0.785884	0.960985	0.654749	0.509467	0.655992	0.507119	0.64418	0.524232
SAMPLE 81	C-NC	0.0333168	0.0481331	0.0499475	0.0567158	0.0799813	0.101814	0.122236	0.157808	0.272647	0.494244	0.530729	0.467143	0.272739	0.239735	0.244523	0.283095	0.342688	0.502259	0.572672	0.473715	0.506145	0.572133	0.444555	0.441724	0.58883	0.405598	0.442989	0.436653	0.497752	0.575131	0.48937	0.514552	0.543205	0.467344	0.506588	0.83219	0.643087	0.648918	1.09588	1.07957	0.792425	0.593433	0.56609	0.679826	1.09166	0.530184	0.481799	0.491943
SAMPLE 82	C	0.00232104	0.0172132	0.00897473	0.0244645	0.028959	0.043857	0.0607126	0.0712581	0.128336	0.358497	0.377299	0.321422	0.215205	0.217105	0.249906	0.288535	0.312392	0.748635	0.876344	0.628619	0.586202	0.568105	0.404458	0.426981	0.55895	0.391755	0.42245	0.413356	0.474966	0.527457	0.536436	0.492906	0.532414	0.589447	0.619305	0.923358	0.651906	0.663374	1.37197	1.22992	0.766325	0.780518	0.666575	0.637422	0.880307	0.570678	0.793966	0.573452
SAMPLE 83	C-NC	-0.00523642	0.000191292	-0.00783055	0.000827381	0.0115629	0.0156039	0.0238299	0.0404553	0.0926351	0.310622	0.325145	0.271381	0.155429	0.18647	0.225998	0.306332	0.511468	0.578944	0.714452	0.727029	0.611767	0.471376	0.313636	0.321559	0.48452	0.324282	0.392536	0.358784	0.398937	0.533108	0.436724	0.46095	0.451715	0.53479	0.510156	0.727529	0.462588	0.564111	0.981834	0.901758	0.702586	2.75775	1.70601	0.563028	0.76922	0.495473	0.592838	0.396633
SAMPLE 84	C	0.0034349	0.0365109	0.0233384	0.0779281	0.0325977	0.0616193	0.102634	0.102398	0.157156	0.443358	0.541708	0.386455	0.241753	0.232327	0.289268	0.405024	0.384072	0.741471	0.900869	0.726735	0.784816	0.746773	0.463891	0.46655	0.758811	0.414227	0.45471	0.438978	0.497126	0.50803	0.492818	0.466979	0.538117	0.596166	0.601908	1.08956	0.588783	0.628896	1.13869	1.10871	1.04143	1.01011	0.656552	0.720448	1.20256	0.593107	0.937552	0.575977
SAMPLE 85	C	0.000280893	0.0153999	0.00737159	0.0211608	0.032228	0.0517929	0.0814654	0.0802245	0.16496	0.518684	0.490296	0.402572	0.245853	0.261192	0.266392	0.339135	0.373786	0.628861	0.681271	0.584682	0.605808	0.622635	0.43396	0.622029	0.800368	0.626634	0.502997	0.480443	0.568796	0.620519	0.974048	0.723503	0.514722	0.563854	0.753928	1.25793	0.72502	0.652796	1.32548	1.1813	0.907614	0.925847	0.560334	0.534796	0.868612	0.470448	0.62609	0.48658
SAMPLE 86	C-NP	-0.00725231	0.00646995	-0.00246968	0.012895	0.0117226	0.0212963	0.0368262	0.0367439	0.0897357	0.404637	0.439992	0.285465	0.16204	0.149952	0.23831	0.235066	0.359647	0.602412	0.805036	0.653111	0.72226	0.820119	0.383086	0.368436	0.455605	0.323711	0.394878	0.414152	0.481511	0.477866	0.490124	0.411638	0.506102	0.466754	0.489727	0.861051	0.660103	0.7052	1.1603	1.10961	0.817077	0.669144	0.59883	0.685959	1.12475	0.570376	0.855064	0.445678
SAMPLE 87	C-NP	-0.00863056	-0.00135524	-0.00610523	0.00301545	0.00480493	0.0137774	0.0284719	0.0312398	0.0744967	0.288032	0.352276	0.263048	0.153749	0.149634	0.236925	0.232937	0.263902	0.490147	0.614475	0.635704	0.47354	0.513414	0.308071	0.309359	0.485979	0.296671	0.365113	0.349494	0.384737	0.418086	0.37627	0.427358	0.445005	0.469431	0.454436	0.803442	0.600264	0.631614	1.0715	1.08262	0.732943	0.736297	0.644386	0.600703	1.03694	0.484328	0.629323	0.452908
SAMPLE 88	C	-0.0109672	0.00522767	-0.0103417	-0.00754198	-0.00359936	0.0121029	0.0164862	0.0324314	0.0961925	0.348895	0.361036	0.273106	0.156132	0.161374	0.207566	0.2889	0.327996	0.590128	0.741945	0.857896	0.735248	0.624213	0.377568	0.398411	0.532131	0.417852	0.513692	0.408031	0.441395	0.500072	0.476521	0.506912	0.54303	0.515341	0.531089	1.19736	0.71851	0.573658	1.00041	1.12823	1.03328	0.752794	0.755731	0.759743	1.76904	0.651618	1.06683	0.502794
SAMPLE 89	C	-0.00328826	0.000374564	-0.00237585	-1.83563e-05	0.00869763	0.0149627	0.0211848	0.0321417	0.0838417	0.359622	0.446216	0.374184	0.194345	0.168187	0.190067	0.20094	0.293937	0.620817	0.912728	0.687335	0.549311	0.640738	0.469333	0.500668	0.690088	0.45507	0.466174	0.393159	0.439514	0.527611	0.559887	0.577925	0.573494	0.564769	0.616939	0.927798	0.639486	0.682654	1.26879	1.32849	0.907702	0.750193	0.595	0.547775	0.688178	0.50677	0.653024	0.626951
SAMPLE 90	C-NP	-0.0101813	0.0333484	0.0132763	0.111186	0.0296358	0.0440482	0.0523143	0.104909	0.112444	0.439656	0.608514	0.439243	0.251259	0.23424	0.585462	0.668797	0.415105	0.832718	1.07954	0.99999	1.06853	0.96252	0.622846	0.610676	1.16628	0.543949	0.547177	0.506555	0.564083	0.560177	0.571041	0.5922	0.612966	0.657256	0.702243	0.959994	0.580915	0.606951	1.24071	1.12099	0.825968	0.88055	0.680935	0.609433	0.740375	0.509487	0.671238	0.622022
SAMPLE 91	C-NP	-0.0125025	-0.00909068	-0.00979174	-0.0062766	0.00145081	0.0160071	0.0410533	0.0410425	0.0994531	0.32336	0.353085	0.272916	0.163598	0.167361	0.244836	0.415852	1.23357	1.06488	1.68778	0.739007	0.673113	0.69306	0.365721	0.362285	0.729961	0.348807	0.365705	0.354235	0.460868	0.520974	0.409237	0.460775	0.58394	0.546249	0.463256	0.650885	0.532427	0.656763	1.28223	0.975831	0.549931	0.613771	0.529141	0.44468	0.575077	0.407173	0.458595	0.496173
SAMPLE 92	C	0.00857535	0.0789207	0.053818	0.224738	0.129804	0.168862	0.117594	0.274793	0.192728	0.41548	0.72748	0.502577	0.344292	0.303987	0.430877	0.605534	0.518695	0.95461	1.28764	0.895798	1.06447	0.880557	0.776608	0.754071	0.931423	0.601487	0.712589	0.615397	0.672524	0.661513	0.604177	0.623312	0.668549	0.761489	0.77097	0.975122	0.630596	0.69212	1.54372	1.27568	0.925286	1.2711	0.869412	0.766769	0.987385	0.638041	1.01112	0.667476
SAMPLE 93	C	0.00433779	0.0122292	0.00918956	0.0171865	0.0235995	0.0365926	0.0443937	0.0523671	0.130261	0.403312	0.384624	0.35942	0.215979	0.22135	0.273114	0.303652	0.363757	0.625675	0.799186	0.970096	0.759233	0.676111	0.482038	0.515423	0.778874	0.510319	0.538809	0.460556	0.484627	0.521168	0.555318	0.551869	0.562276	0.584008	0.576977	0.843	0.69691	0.652158	1.21194	1.04591	0.786778	0.994404	0.830293	0.589231	0.737516	0.592418	0.7117	0.576375
SAMPLE 94	C-NP	-0.0107167	-0.00867909	-0.0105273	-0.00514683	0.00471093	0.00846544	0.0193981	0.0471817	0.0752935	0.317026	0.402641	0.31241	0.17428	0.232323	0.310905	0.323179	0.376925	0.630344	1.06534	0.699878	0.533475	0.544925	0.395187	0.409267	0.857267	0.412504	0.424051	0.37403	0.440232	0.514211	0.526502	0.488235	0.487523	0.573708	0.554275	0.806753	0.60941	0.611666	1.05512	1.00258	0.774741	1.14608	1.15666	0.541117	1.06653	0.683222	0.599435	0.60359
SAMPLE 95	C	0.00990696	0.0475851	0.0345725	0.102169	0.0533595	0.0681143	0.099412	0.118823	0.152754	0.385362	0.474143	0.345842	0.245593	0.243384	0.3213	0.318946	0.334541	0.609739	0.653445	0.615081	0.689535	0.616427	0.426139	0.508606	0.702718	0.410035	0.424167	0.401706	0.461519	0.459206	0.515687	0.47854	0.480056	0.515358	0.566632	0.996992	0.578804	0.567392	1.11053	1.01056	0.979619	0.905674	0.614705	0.687921	1.16475	0.561254	0.992322	0.680547
SAMPLE 96	C-NP	-0.00783802	0.00968649	0.00544862	0.00872886	0.0145784	0.0326493	0.048878	0.0586636	0.10964	0.343881	0.385369	0.263507	0.177887	0.202847	0.259857	0.28649	0.307267	0.555255	0.607906	0.667403	0.504285	0.508914	0.323605	0.37017	0.502153	0.345378	0.365144	0.345986	0.396466	0.414355	0.393854	0.385197	0.408482	0.437274	0.436622	0.732764	0.483818	0.46596	1.00063	0.859557	0.656064	0.728561	0.613907	0.502792	0.781388	0.457709	0.636861	0.416158
SAMPLE 97	C-NP	-0.00391555	0.192773	0.00458325	0.00109332	0.00430795	0.018623	0.0331	0.0388216	0.0737789	0.270756	0.276085	0.214863	0.132256	0.155406	0.21526	0.242865	0.326031	0.63255	0.516938	0.51795	0.484638	0.484117	0.293308	0.580556	0.599206	0.345961	0.308867	0.277192	0.349569	0.362357	0.331567	0.338439	0.387663	0.560785	0.555328	0.57588	0.404444	0.565458	1.01863	0.815567	0.537953	5.74064	2.1516	0.476661	0.612218	0.46719	0.449964	0.400439
SAMPLE 98	C	-0.00115661	0.0195024	0.00287878	0.0186798	0.0211586	0.0556767	0.1678	0.111248	0.174456	0.508646	0.561499	0.412591	0.2844	0.30671	0.303289	0.377919	0.410337	0.674946	0.897988	0.704154	0.610559	0.67614	0.421246	0.473493	0.665207	0.432217	0.456993	0.463836	0.57795	0.608458	0.539272	0.518252	0.546983	0.554113	0.551342	0.842847	0.640418	0.651517	1.35439	1.19261	0.798335	0.919853	0.748311	0.519622	0.902892	0.510589	0.814171	0.511456
SAMPLE 99	C	-0.000214541	0.00705186	0.00306927	0.0113033	0.0229487	0.0313327	0.0500231	0.0498143	0.118118	0.385099	0.399852	0.302974	0.183307	0.179088	0.226863	0.292384	0.290284	0.530231	0.780022	0.75187	0.754198	0.647844	0.424767	0.414347	0.505992	0.409522	0.500528	0.439349	0.49075	0.544307	0.493117	0.462764	0.463729	0.484713	0.470454	0.991247	0.660101	0.59703	1.18104	1.13336	0.94059	0.740756	0.70942	0.750203	1.62399	0.620486	0.970544	0.559045
SAMPLE 100	C	-0.00456769	0.000569534	-0.00352904	0.00179756	0.00203985	0.0205452	0.088856	0.0732132	0.125415	0.364674	0.380766	0.266658	0.199789	0.202585	0.221713	0.291855	0.464879	0.617602	0.77506	0.626474	0.671702	0.532129	0.363131	0.403717	0.62168	0.370502	0.469642	0.454037	0.526686	0.523368	0.428947	0.458771	0.544061	0.630366	0.506872	0.716488	0.572929	0.645248	1.1479	1.04539	0.594651	0.823032	0.706792	0.521716	0.614777	0.513327	0.543819	0.581281
SAMPLE 101	C	-0.000590354	0.00909346	0.00654559	0.0113583	0.0181051	0.0287264	0.0626199	0.060233	0.123763	0.320914	0.341062	0.257496	0.171033	0.185483	0.252045	0.444557	0.862462	1.70922	0.855312	0.703304	0.597634	0.558046	0.370695	0.377236	0.563482	0.369299	0.457594	0.411847	0.551045	0.894427	0.544437	0.669748	0.687872	0.628171	0.614421	0.799369	0.613673	0.81252	1.20938	1.02154	0.547963	0.704244	0.727214	0.47224	0.496737	0.442051	0.474442	0.51334
SAMPLE 102	C	-0.00622337	0.00971605	-0.0036882	0.000671985	0.00354657	0.0159946	0.0420522	0.0438128	0.0934538	0.311402	0.327332	0.235616	0.151692	0.183974	0.257195	0.391736	0.553581	0.526345	0.583129	0.572157	0.605081	0.565631	0.372256	0.446885	0.647568	0.407387	0.418931	0.389864	0.499667	0.643453	0.508455	0.576168	0.668218	0.730624	0.579766	0.888782	0.648293	0.667856	1.15952	0.979004	0.793207	0.729294	0.646879	0.603154	1.11993	0.601779	0.741108	0.530623
SAMPLE 103	C	-0.00685684	0.00396185	0.00397941	0.0074123	0.00780889	0.0178824	0.0493253	0.0578837	0.0888134	0.312944	0.396931	0.335256	0.198625	0.201169	0.296789	0.348291	0.3447	0.538791	0.621736	0.567316	1.34547	1.30908	0.43234	0.505505	1.12443	0.475764	0.408473	0.409107	0.515211	0.605987	0.607356	0.607855	0.557713	0.559076	0.578857	0.976301	0.601653	0.625421	1.21092	0.974821	0.787568	0.955623	0.776303	0.542352	0.8985	0.542009	0.719411	0.585663
SAMPLE 104	C	-0.00830655	-0.00207781	-0.00285035	0.00555371	0.00839821	0.0208524	0.0355882	0.0511198	0.108781	0.41007	0.478739	0.371381	0.216528	0.211296	0.247844	0.440626	0.36491	0.584306	0.757441	0.613677	0.670492	0.80331	0.458872	0.508092	0.741707	0.460872	0.496739	0.467849	0.508201	0.584722	0.557335	0.559933	0.588197	0.600415	0.649524	1.04965	0.719055	0.764818	1.31742	1.30385	0.92247	0.945537	0.713193	0.581702	0.994683	0.542587	0.726269	0.579974
SAMPLE 105	C	0.00029199	0.0100792	0.00323261	0.0120429	0.0137015	0.0214806	0.0400497	0.0503172	0.160815	0.358874	0.37617	0.339283	0.206502	0.193246	0.251411	0.358193	0.42887	0.619301	0.785077	0.762187	0.574597	0.592284	0.385691	0.397741	0.565177	0.419908	0.466479	0.431448	0.48623	0.555521	0.503617	0.483424	0.501765	0.545008	0.571129	0.860098	0.676137	0.733025	1.20931	1.14121	0.830115	0.961198	0.853693	0.586514	1.01711	0.612568	0.927265	0.502006
SAMPLE 106	C-NC	-0.00985099	-0.00201503	-0.00795618	-0.00645802	0.000229099	0.0130731	0.0176275	0.0302181	0.0831976	0.332457	0.354443	0.317665	0.177451	0.177006	0.236737	0.332323	0.332137	0.565372	0.867696	0.645073	0.721202	0.713121	0.413201	0.447187	0.674589	0.462711	0.428096	0.418988	0.520516	0.587062	0.613111	0.572814	0.601811	0.682624	0.63751	1.05729	0.743417	0.742083	1.39231	1.25761	0.848246	0.909285	0.657678	0.600297	1.03446	0.511336	0.945175	0.637408
SAMPLE 107	C	0.000878041	0.0124524	0.00700784	0.0160389	0.0217082	0.0430698	0.107358	0.0793871	0.11091	0.347399	0.441742	0.304365	0.208754	0.235413	0.243622	0.26394	0.307449	0.820168	0.60747	0.494187	0.633987	0.617167	0.364546	0.476788	0.718	0.416712	0.409999	0.41367	0.50264	0.494504	0.526858	0.495011	0.48414	0.54277	0.627748	1.08905	0.667307	0.65141	1.24687	1.05486	0.987207	1.00111	0.612972	0.69419	1.25375	0.646207	0.975195	0.531757
SAMPLE 108	C-NC	-0.00686623	0.0102521	-0.00607696	0.00259649	0.00340105	0.0166845	0.038291	0.0535902	0.0965355	0.275698	0.321691	0.283094	0.180967	0.198273	0.271633	0.390374	0.530676	0.660418	0.98703	0.587044	0.526396	0.61969	0.350136	0.38255	0.568212	0.358088	0.369664	0.383099	0.45253	0.502839	0.439515	0.47625	0.526148	0.585233	0.501385	0.669631	0.538538	0.630465	1.07436	0.952608	0.585201	0.860625	0.77	0.491697	0.612315	0.522859	0.531549	0.544464
SAMPLE 109	C	-0.00506845	0.0117088	0.000811557	0.0093174	0.0140944	0.0306044	0.0669213	0.0674591	0.127763	0.42794	0.411941	0.347178	0.223463	0.221402	0.296086	0.290354	0.346399	0.602882	0.82953	0.926297	0.686457	0.684373	0.422101	0.456239	0.867154	0.452781	0.467506	0.438674	0.477469	0.503719	0.482145	0.495983	0.538573	0.60037	0.484718	0.81629	0.613745	0.530201	0.983265	1.08111	0.905829	0.959195	0.785006	0.549063	1.08589	0.589463	0.825766	0.554821
SAMPLE 110	C	0.0102455	0.00516888	0.0029356	0.00639481	0.0122832	0.0276656	0.0562087	0.0739645	0.131885	0.348978	0.404251	0.305946	0.235219	0.247984	0.333564	0.562079	0.808617	0.764232	0.9149	0.552387	0.774864	0.595422	0.33981	0.382827	0.670926	0.420768	0.410949	0.400732	0.466512	0.547711	0.561006	0.587764	0.527897	0.579026	0.539124	0.763337	0.517362	0.599816	1.0996	0.914703	0.684601	1.00588	0.970076	0.587384	0.806233	0.657922	0.518674	0.463788
SAMPLE 111	C	-0.00429884	0.00197874	-0.0040676	0.00205239	0.00928091	0.0336297	0.207505	0.0889994	0.142095	0.490569	0.574953	0.306429	0.220712	0.206961	0.274698	0.316662	0.374802	0.54319	0.71743	0.490626	0.448564	0.542489	0.375152	0.409129	0.53808	0.373306	0.398366	0.442359	0.566479	0.555521	0.429121	0.445172	0.488758	0.566395	0.544144	0.802731	0.658758	0.584885	0.971088	1.05933	0.758045	0.869195	0.676861	0.556043	1.00301	0.507973	0.536485	0.519828
[truncated: 125 more columns]
